# Supplementary material for: Arduino-Based Myoelectric Control: Towards Longitudinal Study of Prosthesis Use
Source: Sensors (Basel). 2021 Jan 24;21(3):763. doi: 10.3390/s21030763 (PMC7866037; doi:10.3390/s21030763)
Supplement: Supplementary file 1 [file sensors-21-00763-s001.zip]

Archive with 1 entries (1 files):
- Sensors - SD 480p.mov
